# Supplementary material for: Localization of Viral Epitope-Specific CD8 T Cells during Cytomegalovirus Latency in the Lungs and Recruitment to Lung Parenchyma by Airway Challenge Infection
Source: Life (Basel). 2021 Sep 4;11(9):918. doi: 10.3390/life11090918 (PMC8467276; doi:10.3390/life11090918)
Supplement: Supplementary file 1 [file life-11-00918-s001.zip]

Archive with 1 entries (1 files):
- life-1360124-supplementary.pdf
